# Supplementary material for: The divisome but not the elongasome organizes capsule synthesis in Streptococcus pneumoniae
Source: Nat Commun. 2023 Jun 1;14:3170. doi: 10.1038/s41467-023-38904-9 (PMC10233549; doi:10.1038/s41467-023-38904-9)
Supplement: Supplementary file 4 — Source Data [file 41467_2023_38904_MOESM4_ESM.xlsx]

## Sheet: Fig 5B
% of cells	WT	popZ	cpsC-H3H4 // popZ
1-2	23	18	93.5
>3	77	82	6.5

## Sheet: Fig S6A
	Cell length (µm)
	-methicillin	+methicillin
	0.507898	1.83193
	0.511567	1.84647
	0.519024	2.04911
	0.529007	1.59281
	0.531269	1.55263
	0.533365	1.63914
	0.534253	1.24672
	0.546409	1.22287
	0.547978	1.91686
	0.552041	1.62355
	0.562973	1.4312
	0.566981	1.65387
	0.581484	1.94663
	0.581666	1.41745
	0.582651	1.6783
	0.583438	2.15629
	0.593701	1.54686
	0.597315	2.23766
	0.604363	1.12886
	0.610803	0.820895
	0.611025	1.95017
	0.616923	1.8573
	0.619265	2.73386
	0.621039	1.77719
	0.621124	1.67594
	0.621598	1.92261
	0.621766	1.6483
	0.622781	1.03805
	0.63017	1.75027
	0.638081	1.36743
	0.638774	2.34493
	0.641917	1.44322
	0.64419	1.76991
	0.644475	1.94635
	0.645541	1.02021
	0.647558	1.79331
	0.648704	1.41094
	0.649472	1.05237
	0.649715	1.31115
	0.649817	1.13514
	0.661469	1.46747
	0.661655	1.61784
	0.663274	1.44201
	0.664062	1.20876
	0.669275	1.70342
	0.670561	2.34013
	0.670658	0.667015
	0.671331	1.08405
	0.671885	1.73276
	0.672294	1.65964
	0.672489	1.67569
	0.674752	1.31882
	0.674828	1.3861
	0.674871	0.898364
	0.67527	0.754817
	0.676322	1.27585
	0.67735	1.16164
	0.679167	1.52594
	0.680646	1.51843
	0.680785	1.53597
	0.680998	1.75159
	0.682527	2.06294
	0.68301	1.34162
	0.683468	1.54597
	0.683934	2.02567
	0.684725	1.51676
	0.684892	1.83125
	0.684904	1.32456
	0.685412	1.34497
	0.685493	1.06014
	0.686422	1.56588
	0.686811	2.46843
	0.687504	1.1456
	0.689109	1.13226
	0.690364	1.14609
	0.690475	0.908754
	0.690953	1.87427
	0.691373	0.941301
	0.692289	1.60885
	0.693626	0.978339
	0.69542	1.54228
	0.697415	1.21545
	0.697457	1.57295
	0.697477	2.69882
	0.697861	1.06907
	0.697935	1.40934
	0.698694	2.22103
	0.699858	1.95486
	0.700288	1.79104
	0.701317	1.49238
	0.702638	1.34671
	0.702654	1.43406
	0.702789	3.0993
	0.703274	1.74142
	0.704998	1.21978
	0.706889	1.84698
	0.709463	2.42022
	0.709838	1.61635
	0.712313	2.20943
	0.719103	1.79247
	0.719285	1.64799
	0.719517	2.03084
	0.719887	1.8275
	0.720004	1.60605
	0.720769	1.6304
	0.721584	2.22702
	0.722	1.27083
	0.724523	1.72765
	0.72557	2.91628
	0.726641	1.84441
	0.727898	1.56812
	0.728033	1.63307
	0.728802	1.33886
	0.729188	1.05044
	0.729477	1.02051
	0.730263	1.78738
	0.730624	1.6942
	0.731863	1.78061
	0.732965	1.80377
	0.73347	1.19329
	0.73366	1.73727
	0.735493	1.68248
	0.735664	2.19685
	0.736445	0.734214
	0.736476	2.5526
	0.736823	2.1894
	0.736852	1.9221
	0.736952	1.79664
	0.737806	1.13441
	0.737916	1.58861
	0.739858	2.33841
	0.740147	2.35902
	0.742735	1.64939
	0.743745	1.98446
	0.743866	2.18718
	0.744628	1.31772
	0.745769	1.18872
	0.746007	1.28094
	0.746793	1.33461
	0.74746	0.804958
	0.747571	1.31757
	0.748668	1.71161
	0.74876	1.9606
	0.74918	1.37727
	0.749238	1.2666
	0.749991	2.36555
	0.750562	0.966392
	0.751632	1.11522
	0.753089	1.65081
	0.753246	2.41101
	0.753466	2.12853
	0.754084	2.09969
	0.755263	1.94973
	0.75554	0.96594
	0.756437	1.05397
	0.757336	1.04243
	0.758097	0.999154
	0.75938	1.15256
	0.759618	2.13031
	0.759937	1.4766
	0.760002	1.89737
	0.760119	1.19036
	0.760437	1.2009
	0.762449	1.64509
	0.762944	1.64458
	0.763209	1.36561
	0.763214	2.25692
	0.763346	2.08982
	0.764225	1.55886
	0.764268	1.38434
	0.764799	1.32578
	0.765368	1.49128
	0.765641	1.25026
	0.767852	2.26059
	0.76828	1.04182
	0.768284	1.66911
	0.769095	1.46786
	0.769214	2.1642
	0.769385	1.99233
	0.770115	1.31209
	0.770224	1.37534
	0.770457	1.60334
	0.770987	1.21029
	0.771802	1.7088
	0.772195	1.54301
	0.772283	1.57072
	0.772395	1.18612
	0.772831	1.8159
	0.773611	2.54494
	0.774037	1.04267
	0.774277	1.36732
	0.774317	1.85929
	0.774481	1.82002
	0.774674	2.14505
	0.775022	1.75283
	0.775504	0.964146
	0.776173	1.04387
	0.776382	2.06256
	0.777389	1.51824
	0.777447	1.75653
	0.777787	0.895129
	0.777853	0.71463
	0.778254	1.12162
	0.778636	1.49624
	0.779129	1.51261
	0.779828	1.17911
	0.779833	1.79784
	0.780103	1.13688
	0.781458	0.962659
	0.781545	1.06424
	0.782865	1.04766
	0.782891	1.00149
	0.783353	0.971983
	0.784671	1.92366
	0.784808	1.44105
	0.785744	1.03845
	0.785776	1.17002
	0.785888	2.51033
	0.785989	0.948377
	0.786466	1.11599
	0.787103	2.32867
	0.787294	1.99343
	0.787672	1.51185
	0.788447	1.50727
	0.788586	1.25699
	0.788638	1.59624
	0.788845	1.18341
	0.789001	1.19998
	0.789422	2.17114
	0.79009	2.13093
	0.790175	2.63172
	0.790367	1.60401
	0.791234	0.903686
	0.791346	2.17307
	0.791383	1.40081
	0.792783	1.83934
	0.792881	2.06194
	0.793619	1.33609
	0.793801	1.08342
	0.794057	0.556307
	0.794059	2.55153
	0.794639	1.24522
	0.795353	3.47762
	0.796347	1.82523
	0.797224	1.93159
	0.797234	2.30483
	0.797878	1.64119
	0.798095	1.53961
	0.798626	2.70503
	0.799129	1.27308
	0.799412	1.06076
	0.799493	1.64904
	0.800011	1.15651
	0.80017	1.05718
	0.801629	0.924354
	0.801772	1.79035
	0.801776	0.870962
	0.802023	1.4789
	0.803242	1.33177
	0.803248	0.933261
	0.803667	1.95001
	0.804017	1.49948
	0.804818	1.06469
	0.805881	1.84574
	0.805961	1.6863
	0.806299	1.24687
	0.806795	0.964714
	0.806997	1.65597
	0.807295	0.803982
	0.807975	1.40188
	0.808521	1.88927
	0.808812	1.13577
	0.808985	0.774334
	0.809097	1.3429
	0.809099	2.26131
	0.809311	2.16134
	0.810932	1.64887
	0.811471	2.18833
	0.811586	1.69733
	0.811615	1.18664
	0.812156	1.40336
	0.812458	1.61498
	0.813394	1.56513
	0.813566	1.80285
	0.813916	1.01943
	0.813949	1.00017
	0.815274	1.6046
	0.815673	1.49737
	0.816208	1.10475
	0.819436	1.69496
	0.81977	1.72782
	0.81977	1.73241
	0.819988	1.60655
	0.82002	2.15089
	0.820045	1.22229
	0.820082	0.94835
	0.820125	1.94618
	0.820355	3.33581
	0.820901	1.42995
	0.821034	1.67322
	0.821142	1.10548
	0.821283	1.19543
	0.821522	2.22801
	0.821828	1.79011
	0.823251	1.09774
	0.823428	1.46523
	0.823713	1.62278
	0.823749	1.86043
	0.823966	2.26732
	0.824496	0.967641
	0.826637	0.897295
	0.826811	1.32877
	0.827204	0.746265
	0.827207	1.0241
	0.827454	1.05421
	0.827729	1.61341
	0.828025	1.09742
	0.828038	0.723482
	0.828163	1.40132
	0.828279	1.321
	0.828279	0.878425
	0.828508	1.57804
	0.82859	1.37759
	0.828831	1.17683
	0.82892	1.38921
	0.829412	1.28624
	0.829446	0.863144
	0.829831	1.41765
	0.830156	1.82787
	0.830476	1.95632
	0.830902	2.0411
	0.830961	1.85871
	0.831306	1.68966
	0.831434	1.28678
	0.831491	2.03849
	0.831573	1.35814
	0.831994	1.6084
	0.832646	1.73992
	0.832899	1.65653
	0.833541	1.14358
	0.833797	1.38195
	0.835017	1.60248
	0.835251	1.23354
	0.835807	2.06402
	0.83653	1.08261
	0.837144	0.996109
	0.837152	0.926854
	0.837274	1.27761
	0.837775	1.65882
	0.838247	1.2601
	0.8388	1.12786
	0.839005	2.10078
	0.839246	1.45065
	0.839389	1.73482
	0.839885	1.55066
	0.841043	2.19651
	0.841551	1.12382
	0.84197	1.34223
	0.842527	1.39473
	0.844092	1.40696
	0.844185	1.36142
	0.844285	2.0673
	0.844509	1.59807
	0.845256	2.16648
	0.845472	1.0307
	0.845502	1.27698
	0.845712	2.33117
	0.846118	1.40314
	0.847277	0.816581
	0.848027	1.12234
	0.848118	2.17133
	0.848469	1.90925
	0.849759	2.0986
	0.849875	1.85453
	0.850418	0.913239
	0.850576	1.00063
	0.850902	1.72575
	0.85163	1.96076
	0.852077	1.80706
	0.852151	1.74691
	0.852219	1.17747
	0.852323	1.17761
	0.852657	0.966763
	0.852977	2.18031
	0.853437	1.73417
	0.853461	2.33176
	0.853547	1.58803
	0.853982	0.779649
	0.85426	1.79814
	0.854448	1.46607
	0.85543	1.36646
	0.855857	1.32873
	0.856125	1.4937
	0.856238	1.28084
	0.856605	1.13882
	0.857154	2.75577
	0.857975	1.85066
	0.858126	1.94778
	0.858277	1.55844
	0.858401	2.71696
	0.858475	1.7753
	0.858518	1.70074
	0.858819	1.72344
	0.85905	1.28333
	0.859836	1.3971
	0.860737	1.57781
	0.860991	1.65128
	0.861128	1.90654
	0.861557	1.79838
	0.861621	3.12931
	0.861765	1.63757
	0.862114	1.22511
	0.862138	1.79626
	0.862213	1.42187
	0.862298	1.61168
	0.862804	1.47626
	0.862957	1.43256
	0.864164	1.00839
	0.865311	1.77934
	0.865519	1.57863
	0.865669	1.63415
	0.865838	1.27827
	0.867225	1.61935
	0.867317	1.8959
	0.867501	1.02686
	0.868029	1.0317
	0.868109	2.07655
	0.868153	2.47164
	0.86825	1.69268
	0.86897	1.84738
	0.869422	1.25087
	0.869459	0.554199
	0.870013	1.27102
	0.870082	1.7051
	0.870821	1.61793
	0.871353	1.58642
	0.871897	2.12036
	0.87246	2.76587
	0.873015	1.92949
	0.873072	1.24708
	0.873158	1.38566
	0.873467	1.41533
	0.873658	2.00303
	0.874171	1.56679
	0.874741	2.02939
	0.87532	0.636561
	0.87628	1.80604
	0.877416	1.62735
	0.877464	2.58182
	0.877658	1.66547
	0.878537	1.73905
	0.878763	1.43897
	0.879253	1.38799
	0.880261	1.10769
	0.880296	1.63827
	0.880352	1.52582
	0.880825	1.79558
	0.880921	0.863297
	0.882091	1.43666
	0.882349	1.35899
	0.882375	2.09876
	0.882691	1.67659
	0.883109	1.53517
	0.885133	2.15601
	0.885156	1.79291
	0.885798	1.01015
	0.885974	1.58291
	0.887089	2.04121
	0.887245	2.29705
	0.887995	2.09953
	0.888357	1.36846
	0.888849	1.55614
	0.890127	1.38025
	0.890535	1.96408
	0.892988	1.45559
	0.893192	1.59256
	0.893786	1.91203
	0.893802	1.4575
	0.894034	1.68129
	0.894467	1.41799
	0.894689	1.62151
	0.895055	1.8348
	0.896483	1.68317
	0.896524	1.52932
	0.896704	1.50815
	0.897023	1.75009
	0.898768	1.2818
	0.898912	1.96353
	0.898935	0.800479
	0.899104	1.03947
	0.899866	1.65575
	0.899987	1.75666
	0.900104	1.95874
	0.900215	1.76996
	0.900296	0.772072
	0.901732	1.27807
	0.901825	0.727083
	0.90294	0.717324
	0.903008	0.813121
	0.903193	0.743275
	0.903351	1.13484
	0.90347	1.23671
	0.904476	2.25508
	0.904583	1.85957
	0.904752	2.24535
	0.904924	2.08098
	0.9055	2.11358
	0.905666	1.83914
	0.905722	1.64097
	0.906215	2.23008
	0.906391	1.35809
	0.906742	1.47151
	0.906783	1.56762
	0.907416	1.85461
	0.907608	1.89457
	0.907904	1.59435
	0.908271	2.7741
	0.908552	1.66938
	0.908881	0.994291
	0.909019	0.730356
	0.909611	2.3426
	0.909879	1.24623
	0.911164	1.64795
	0.911594	1.04175
	0.91164	1.21229
	0.911862	1.31954
	0.911999	1.53886
	0.912085	1.06265
	0.912314	1.21877
	0.91257	1.68898
	0.912692	1.64083
	0.91285	2.06605
	0.915419	2.63692
	0.916026	1.4293
	0.91609	1.02133
	0.9181	1.32364
	0.918674	1.66127
	0.919633	1.79672
	0.920352	1.47948
	0.921074	1.18039
	0.922044	1.80075
	0.922961	1.54506
	0.923347	1.47738
	0.923351	1.03037
	0.923443	1.22086
	0.923475	1.09402
	0.923702	1.90626
	0.92474	1.37336
	0.924947	1.21251
	0.925491	1.1347
	0.925641	1.4261
	0.925833	2.05411
	0.926043	2.20287
	0.926137	2.00881
	0.926374	1.53312
	0.926748	1.81544
	0.927195	1.61169
	0.927744	1.11379
	0.928024	1.4613
	0.928286	1.49763
	0.928337	0.832212
	0.928582	1.96653
	0.92933	0.689395
	0.929397	1.20013
	0.929622	2.05214
	0.930347	1.56085
	0.931755	1.77079
	0.931858	1.9813
	0.932201	2.09678
	0.932599	2.15246
	0.93273	1.18718
	0.932853	1.82522
	0.933895	1.60284
	0.934452	1.53577
	0.935704	2.21597
	0.935789	2.16043
	0.935841	1.34231
	0.937026	1.037
	0.937551	1.92436
	0.937846	1.23008
	0.937998	2.77166
	0.93801	1.55333
	0.938019	1.4153
	0.939251	1.38989
	0.939979	2.06646
	0.940088	1.97836
	0.940421	2.59161
	0.941064	1.71097
	0.941418	1.57003
	0.942243	1.04889
	0.942487	1.70496
	0.942526	1.83751
	0.942945	1.72243
	0.943027	1.35028
	0.943067	1.36961
	0.944575	1.18227
	0.945501	1.17731
	0.946319	1.44846
	0.946391	2.33822
	0.946513	1.5891
	0.946667	1.03915
	0.947473	1.70748
	0.947602	1.22255
	0.947697	2.10458
	0.947835	2.24926
	0.948995	1.91703
	0.949602	2.08583
	0.949771	1.71911
	0.9504	0.846113
	0.950696	3.01406
	0.951364	2.54807
	0.951569	1.25913
	0.951777	1.15036
	0.952282	1.90585
	0.95244	1.95467
	0.952463	2.10896
	0.953809	2.02816
	0.95433	2.22894
	0.954463	1.65133
	0.954599	1.56435
	0.95501	1.69705
	0.955447	1.45808
	0.956047	1.2136
	0.956391	1.025
	0.956564	1.54986
	0.956601	0.967469
	0.959003	0.879681
	0.959262	1.34135
	0.959263	1.7195
	0.959728	1.62505
	0.959883	1.615
	0.96045	1.40532
	0.960733	1.90347
	0.960786	1.79774
	0.9609	1.51286
	0.961332	1.91959
	0.961578	1.9292
	0.961594	1.65962
	0.962222	1.59008
	0.962442	1.24915
	0.962496	2.05341
	0.963474	1.78393
	0.964205	1.62798
	0.964575	0.972727
	0.964731	1.59976
	0.965266	1.78622
	0.965348	1.01331
	0.966043	1.72819
	0.966135	2.01504
	0.966379	1.6999
	0.966449	1.73163
	0.966656	1.615
	0.967395	1.76121
	0.96756	2.35235
	0.967643	1.64747
	0.967919	2.262
	0.968256	1.47838
	0.968652	1.63363
	0.968652	1.88276
	0.968816	1.08207
	0.968872	1.80862
	0.969075	1.36534
	0.969292	1.46336
	0.970498	1.469
	0.970741	1.34288
	0.970837	2.3295
	0.971087	2.53651
	0.971214	1.524
	0.971337	1.8073
	0.971896	2.0561
	0.97208	2.09609
	0.972973	1.79411
	0.973437	1.41403
	0.973656	1.06905
	0.973682	2.05059
	0.973804	1.42323
	0.973835	1.53067
	0.97397	2.11222
	0.974779	2.47315
	0.975973	1.78685
	0.976482	0.999217
	0.976847	1.52679
	0.977274	2.25671
	0.977468	1.53996
	0.977842	2.04712
	0.978504	2.15603
	0.979026	1.97943
	0.979358	2.67685
	0.979485	2.02877
	0.979489	1.83305
	0.980079	2.3212
	0.981232	1.52277
	0.982851	1.45122
	0.983257	1.01403
	0.98337	1.45138
	0.983875	1.51544
	0.984792	2.20214
	0.985081	1.56299
	0.985532	1.64536
	0.985676	1.61151
	0.986561	1.95585
	0.986726	1.6783
	0.986839	1.98334
	0.987008	1.71408
	0.987634	1.83661
	0.987641	1.46561
	0.988462	1.89984
	0.988495	1.70043
	0.989269	2.24953
	0.989277	1.91521
	0.989781	1.39781
	0.989927	2.01146
	0.989985	2.06186
	0.990887	1.37296
	0.991014	1.72199
	0.991665	2.31006
	0.991715	1.07169
	0.992167	2.0034
	0.992702	1.53531
	0.99285	1.5295
	0.992935	1.85773
	0.994102	1.32352
	0.994593	1.22773
	0.995874	1.3919
	0.996459	2.15429
	0.997184	1.55252
	0.997357	0.379362
	0.999098	1.87756
	0.999708	1.53216
	0.999919	1.97894
	0.999936	2.52175
	1.0009	1.64213
	1.00123	2.14768
	1.0018	1.12413
	1.00185	1.16795
	1.00187	2.48817
	1.00197	1.91953
	1.00217	1.82876
	1.00226	1.82807
	1.00277	2.17117
	1.00376	1.407
	1.00404	0.888231
	1.00486	1.66036
	1.00515	1.83492
	1.0053	2.33476
	1.0053	2.17455
	1.00723	0.748678
	1.00752	2.39127
	1.00753	1.67075
	1.00884	1.9453
	1.00892	1.7309
	1.00952	1.28261
	1.00993	1.54528
	1.00994	1.9323
	1.01084	1.79392
	1.0113	1.84426
	1.01169	2.13427
	1.01257	2.12828
	1.01258	1.23263
	1.01272	2.4245
	1.01359	1.96855
	1.01377	1.49681
	1.01439	1.5191
	1.01453	1.61012
	1.01614	2.40646
	1.01639	1.57484
	1.01693	2.82504
	1.01765	1.65808
	1.01809	1.53869
	1.01812	2.25024
	1.01816	1.65076
	1.0186	2.03167
	1.01866	1.88261
	1.01896	0.92502
	1.01937	1.10608
	1.02002	1.64405
	1.02008	2.65445
	1.0209	1.97187
	1.0211	1.90298
	1.02123	1.82692
	1.02127	1.89522
	1.02146	1.2967
	1.02153	1.52986
	1.02155	1.45183
	1.02215	1.01003
	1.02261	1.7661
	1.02363	2.01765
	1.02397	1.54388
	1.02453	2.3055
	1.02477	2.20751
	1.02577	1.59133
	1.02617	2.14974
	1.0265	1.67353
	1.02677	1.9813
	1.02725	2.187
	1.028	1.73289
	1.02968	2.20697
	1.03043	1.87671
	1.03052	1.48125
	1.03068	1.7142
	1.0311	1.27045
	1.03156	1.59669
	1.03291	1.89255
	1.03464	2.33781
	1.03475	1.62286
	1.03511	2.25215
	1.03527	1.94083
	1.03541	1.18477
	1.03593	0.969156
	1.03624	2.03069
	1.03639	1.84243
	1.03657	1.44845
	1.03688	2.04907
	1.03723	1.38357
	1.039	1.10008
	1.03967	1.32127
	1.04165	1.93143
	1.04357	1.34263
	1.04439	1.76126
	1.04443	1.72683
	1.0445	2.31514
	1.04462	1.07203
	1.04546	2.01991
	1.04549	1.52387
	1.04553	1.50771
	1.04566	1.86702
	1.04712	1.38303
	1.04758	1.7116
	1.04783	2.0511
	1.04792	1.94268
	1.04851	1.04983
	1.0486	1.03317
	1.04882	1.53449
	1.04922	1.99939
	1.05019	1.511
	1.0508	1.72777
	1.05135	1.03048
	1.05239	1.82484
	1.05287	1.63429
	1.05452	1.95721
	1.05554	1.27128
	1.05724	1.23237
	1.05745	0.949902
	1.05762	1.13068
	1.05824	2.13116
	1.05841	0.874167
	1.05852	0.842623
	1.05868	1.74898
	1.05926	1.92814
	1.05933	1.84915
	1.05944	1.83483
	1.06045	1.36725
	1.06051	2.1743
	1.06107	1.3997
	1.06125	0.917618
	1.06125	1.10908
	1.06182	1.33019
	1.06191	2.1372
	1.0627	1.78489
	1.06366	1.85444
	1.06585	1.70344
	1.06868	2.34837
	1.06885	1.37419
	1.06885	1.09559
	1.06946	1.04337
	1.06982	0.945958
	1.06996	2.40411
	1.07025	1.69452
	1.07037	1.95746
	1.07108	1.83326
	1.07127	1.85369
	1.07133	1.25659
	1.07177	1.58096
	1.07184	1.80582
	1.07252	2.16982
	1.07268	1.83836
	1.07372	2.08421
	1.07512	1.29153
	1.07531	0.968525
	1.07736	0.916055
	1.07887	1.68996
	1.07924	1.50616
	1.07925	1.97382
	1.07989	1.84504
	1.08026	1.96197
	1.0817	2.09077
	1.08292	1.99394
	1.08333	1.83889
	1.0834	1.90783
	1.08385	2.58377
	1.08411	1.53062
	1.08431	1.05333
	1.08441	1.73401
	1.08478	0.985742
	1.08492	0.921812
	1.08542	1.79662
	1.08615	1.4331
	1.08664	1.45813
	1.08806	1.84535
	1.08965	1.9322
	1.08998	1.80923
	1.09061	1.72504
	1.09065	1.52803
	1.09083	1.63752
	1.09203	2.3364
	1.09294	1.92634
	1.09365	1.88043
	1.09404	1.34716
	1.09415	1.25251
	1.09443	0.899012
	1.09566	1.92535
	1.09732	1.82023
	1.09786	1.27706
	1.09827	1.38615
	1.09859	1.42221
	1.10177	1.82061
	1.10188	0.875942
	1.10378	2.13573
	1.10539	1.88366
	1.10549	2.25939
	1.10574	1.71659
	1.1066	1.8674
	1.1067	1.52857
	1.10898	1.38019
	1.10899	1.20326
	1.10902	1.96035
	1.10968	2.26933
	1.10983	1.64649
	1.11049	2.40016
	1.11284	0.946758
	1.11292	1.14941
	1.11338	1.7388
	1.1139	2.18049
	1.11402	0.819384
	1.11404	1.50715
	1.11551
	1.11692
	1.118
	1.1199
	1.11997
	1.12005
	1.12064
	1.12213
	1.1223
	1.12461
	1.12513
	1.12617
	1.12777
	1.12778
	1.12852
	1.12888
	1.13014
	1.13139
	1.13231
	1.13286
	1.13296
	1.13364
	1.13373
	1.13415
	1.13613
	1.13631
	1.13652
	1.13863
	1.13901
	1.13908
	1.13987
	1.14057
	1.14068
	1.14116
	1.14119
	1.14122
	1.14183
	1.14235
	1.14264
	1.14302
	1.14604
	1.14616
	1.14681
	1.14719
	1.14906
	1.15094
	1.1522
	1.15236
	1.15271
	1.15298
	1.15338
	1.15344
	1.15346
	1.15457
	1.15681
	1.15951
	1.16019
	1.16076
	1.16269
	1.16375
	1.16443
	1.16451
	1.16486
	1.16533
	1.1658
	1.16688
	1.16865
	1.16973
	1.17149
	1.17153
	1.17183
	1.17208
	1.17528
	1.17743
	1.17929
	1.18031
	1.18132
	1.18189
	1.18208
	1.18385
	1.18464
	1.18498
	1.18585
	1.18598
	1.18658
	1.18847
	1.19011
	1.19112
	1.19139
	1.19201
	1.19338
	1.19446
	1.19483
	1.19692
	1.19916
	1.19963
	1.20042
	1.20081
	1.20101
	1.20228
	1.2035
	1.20394
	1.20459
	1.20687
	1.20701
	1.20789
	1.20922
	1.21222
	1.21338
	1.21347
	1.21374
	1.21401
	1.21468
	1.21508
	1.21515
	1.21521
	1.21621
	1.21721
	1.21839
	1.21878
	1.21934
	1.2196
	1.22018
	1.22168
	1.22181
	1.22189
	1.22326
	1.22336
	1.2245
	1.22754
	1.22978
	1.23042
	1.23052
	1.23166
	1.233
	1.23303
	1.23316
	1.23426
	1.2343
	1.23521
	1.23569
	1.23574
	1.23585
	1.23641
	1.23682
	1.23706
	1.2373
	1.23766
	1.23783
	1.23803
	1.23944
	1.24001
	1.2408
	1.24436
	1.24524
	1.24599
	1.24623
	1.24752
	1.24801
	1.25014
	1.25119
	1.25159
	1.25224
	1.25291
	1.25336
	1.25463
	1.25472
	1.25531
	1.25553
	1.25585
	1.25878
	1.25932
	1.26022
	1.26052
	1.26629
	1.26681
	1.26813
	1.26828
	1.27235
	1.27341
	1.27407
	1.27431
	1.2746
	1.27697
	1.27699
	1.27946
	1.27971
	1.27978
	1.28059
	1.28197
	1.28299
	1.28303
	1.28339
	1.28557
	1.28591
	1.28593
	1.28677
	1.28942
	1.28992
	1.29001
	1.29012
	1.29113
	1.29188
	1.29196
	1.29247
	1.29413
	1.29454
	1.29598
	1.29639
	1.29744
	1.29888
	1.29893
	1.29964
	1.29997
	1.30004
	1.30046
	1.30059
	1.30082
	1.30428
	1.30443
	1.30449
	1.3045
	1.3047
	1.3059
	1.30662
	1.30824
	1.3132
	1.31625
	1.31857
	1.32105
	1.32262
	1.32272
	1.32298
	1.32318
	1.32567
	1.3258
	1.32828
	1.33022
	1.33103
	1.33393
	1.33809
	1.34021
	1.34091
	1.34102
	1.34108
	1.34155
	1.34395
	1.34514
	1.34574
	1.34633
	1.34803
	1.34967
	1.34975
	1.34992
	1.35018
	1.35026
	1.35063
	1.35473
	1.35566
	1.3561
	1.35774
	1.35778
	1.35883
	1.36035
	1.36109
	1.36301
	1.36333
	1.36347
	1.36419
	1.36548
	1.37245
	1.37342
	1.37395
	1.37461
	1.3747
	1.37523
	1.3753
	1.37541
	1.37674
	1.37956
	1.38074
	1.38091
	1.38733
	1.3874
	1.39095
	1.39144
	1.3924
	1.39252
	1.39272
	1.39276
	1.39357
	1.39756
	1.40078
	1.40586
	1.40632
	1.40642
	1.40644
	1.40795
	1.40883
	1.41415
	1.41425
	1.41702
	1.41846
	1.42351
	1.42467
	1.42554
	1.42637
	1.4268
	1.42722
	1.42726
	1.42911
	1.43004
	1.43021
	1.43102
	1.4344
	1.43592
	1.43896
	1.44251
	1.44306
	1.44469
	1.44642
	1.44822
	1.44843
	1.4499
	1.44991
	1.45029
	1.45089
	1.4515
	1.45296
	1.45321
	1.4535
	1.4566
	1.457
	1.45763
	1.45776
	1.4645
	1.4654
	1.4661
	1.46847
	1.46959
	1.46972
	1.47107
	1.47703
	1.47825
	1.48241
	1.48291
	1.48677
	1.48875
	1.49082
	1.49756
	1.50022
	1.50784
	1.51007
	1.51089
	1.51659
	1.51744
	1.51836
	1.52591
	1.52759
	1.52956
	1.53046
	1.53279
	1.53302
	1.53348
	1.53415
	1.53625
	1.53683
	1.54233
	1.54244
	1.546
	1.54631
	1.54804
	1.54821
	1.5535
	1.55808
	1.5588
	1.56513
	1.57142
	1.57771
	1.57946
	1.57956
	1.58085
	1.58426
	1.58495
	1.58763
	1.58922
	1.58947
	1.59016
	1.59037
	1.59171
	1.59499
	1.60057
	1.60637
	1.60805
	1.60932
	1.60984
	1.61003
	1.61885
	1.62213
	1.6293
	1.63159
	1.63985
	1.64456
	1.64504
	1.64655
	1.64938
	1.65017
	1.66116
	1.6622
	1.68024
	1.6872
	1.69074
	1.69475
	1.69602
	1.75467
	1.75806
	1.75964
	1.76731
	1.78069
	1.78451
	1.78599
	1.78821
	1.81349
	1.81454
	1.84176
	1.93432
	1.99388
	2.08006
	2.08282
	2.11197
	2.14459
	2.23164
	2.23455
	2.25401
	2.31056
	0.986561
	1.06045
	0.861557
	0.702789
	1.54631
	1.93432

## Sheet: Fig S6B
	Capsular polysaccharide (AU)
	-methicillin			+methicillin
S	2540	2104	2818	1576	2628	1556
CW	29051	36643	33580	26283	22406	26694
P	45434	55769	41652	51441	51136	48957

## Sheet: Fig S6D
	No Met								With Met
	Area of PG/Area of cell				Area of CPS/Area of cell				Area of PG/Area of cell				Area of CPS/Area of cell
	15	30	45	60	15	30	45	60	15	30	45	60	15	30	45	60
	0.33	0.447	0.494	0.519	0.366	0.505	0.701	0.894	0.304	0.428	0.576	0.601	0.408	0.566	0.723	0.696
	0.319	0.407	0.482	0.588	0.438	0.575	0.672	0.705	0.336	0.408	0.522	0.627	0.416	0.542	0.802	0.674
	0.32	0.414	0.435	0.592	0.454	0.563	0.528	0.669	0.298	0.429	0.611	0.486	0.418	0.589	0.582	0.75
	0.307	0.38	0.492	0.602	0.489	0.518	0.564	0.97	0.304	0.484	0.54	0.579	0.408	0.69	0.587	0.649
	0.293	0.412	0.53	0.645	0.481	0.532	0.649	0.895	0.353	0.475	0.405	0.602	0.537	0.56	0.694	0.713
	0.332	0.418	0.552	0.578	0.446	0.439	0.516	0.722	0.292	0.447	0.529	0.634	0.4	0.552	0.629	0.765
	0.336	0.412	0.479	0.57	0.453	0.528	0.58	0.813	0.321	0.423	0.524	0.481	0.409	0.661	0.73	0.678
	0.311	0.421	0.549	0.579	0.382	0.643	0.579	0.893	0.308	0.398	0.566	0.612	0.497	0.616	0.686	0.837
	0.317	0.409	0.412	0.584	0.456	0.512	0.606	0.8	0.352	0.437	0.586	0.501	0.47	0.634	0.703	0.741
	0.321	0.396	0.536	0.57	0.459	0.548	0.892	0.703	0.342	0.432	0.604	0.503	0.423	0.622	0.657	0.763
	0.348	0.382	0.528	0.644	0.433	0.516	0.716	0.826	0.366	0.458	0.555	0.566	0.48	0.503	0.774	0.873
	0.301	0.443	0.505	0.492	0.427	0.433	0.59	0.722	0.296	0.424	0.54	0.627	0.426	0.615	0.78	0.674
	0.304	0.477	0.587	0.556	0.428	0.495	0.559	0.725	0.324	0.449	0.45	0.581	0.438	0.446	0.741	0.641
	0.325	0.434	0.495	0.636	0.457	0.599	0.619	0.826	0.276	0.392	0.581	0.624	0.405	0.46	0.523	0.776
	0.308	0.408	0.449	0.585	0.401	0.487	0.608	0.848	0.278	0.417	0.549	0.526	0.301	0.552	0.602	0.694
	0.32	0.412	0.533	0.648	0.434	0.621	0.6	0.721	0.299	0.461	0.581	0.668	0.365	0.558	0.568	0.725
	0.299	0.45	0.568	0.63	0.414	0.507	0.698	0.781	0.303	0.457	0.549	0.528	0.425	0.636	0.681	0.712
	0.315	0.437	0.553	0.527	0.445	0.615	0.525	0.605	0.292	0.434	0.519	0.566	0.349	0.491	0.678	0.798
	0.341	0.462	0.593	0.561	0.531	0.553	0.575	0.972	0.378	0.413	0.55	0.527	0.477	0.639	0.521	0.822
	0.296	0.429	0.59	0.557	0.421	0.561	0.53	0.903	0.305	0.458	0.542	0.553	0.437	0.58	0.819	0.843

## Sheet: Fig S8C
Cell length (µm)
Wildtype	∆cpsE	popZ+/ h3h4-	popZ+/h3h4+
1.27559	1.10535	1.2108	1.2108
1.24249	1.3032	1.10279	1.07328
1.1557	1.36348	1.39781	1.13718
1.59386	1.01166	1.04272	1.10279
1.23959	1.35962	1.64668	1.39781
1.10566	1.4548	2.33231	1.06722
1.15782	1.459	1.43543	1.16947
1.41175	1.06796	1.36233	1.04272
1.35154	1.02613	1.00185	1.14017
1.05799	1.32363	1.184	1.64668
1.17875	1.69895	1.29185	1.60752
1.01798	1.09723	1.4609	1.07797
1.39772	1.14984	1.02509	1.03873
1.14951	1.32488	1.17904	1.00323
1.30552	1.69612	1.23483	1.36233
1.32839	1.49519	1.02789	1.00185
1.66821	1.75341	1.09307	1.184
1.15468	1.74401	1.87162	1.29185
1.10696	1.36141	1.13497	1.07896
1.01428	1.00885	1.16568	1.02509
1.16894	1.25408	1.07154	1.17904
1.13352	2.68488	1.6164	1.13555
1.01235	1.00734	1.32334	1.23483
1.32734	1.54467	1.26174	1.02789
1.55443	1.70711	1.00903	1.09307
1.62787	1.42662	1.1873	1.87162
1.20953	1.52789	1.73176	1.17403
1.25434	1.1335	1.03895	1.03977
1.18135	1.01346	2.06979	1.13155
1.34544	1.07583	1.1265	1.00107
1.41498	1.06254	1.71746	1.13497
1.13474	1.06767	1.07513	1.01922
1.13234	1.13336	1.32789	1.16568
1.09303	1.16832	1.34128	1.07154
1.36458	1.06268	1.32393	1.32334
1.51194	1.01592	1.34107	1.06903
1.2415	1.17031	1.47295	1.39674
1.50123	2.61174	1.41274	1.22687
1.17128	1.02812	1.18252	1.26174
1.83369	1.81401	1.03186	1.8163
1.13423	1.13776	1.10321	1.28684
1.13195	1.99881	1.15849	1.17142
1.24197	1.0722	1.48888	1.38981
1.05651	1.67109	1.3217	1.00903
1.32497	1.44464	1.29411	1.1873
1.07935	1.14207	1.07712	1.73176
1.20179	1.10384	1.15745	1.03895
1.3244	1.01573	1.45682	1.27717
1.49461	1.25801	1.01631	1.37912
1.43584	1.03948	1.14115	1.1265
1.55984	1.1414	1.01296	1.07513
1.43579	1.18966	1.04354	1.32789
1.39578	1.15304	1.44511	1.34128
1.4459	1.19999	1.16452	1.32393
1.298	1.41551	1.53488	1.34107
1.4996	1.19759	1.4702	1.47295
1.33931	1.01286	1.5919	1.41274
1.28559	1.00963	1.24546	1.18252
1.76022	1.40077	1.30201	1.03186
1.4523	1.1261	1.19657	1.10321
1.29523	1.00237	1.23947	1.13791
1.44992	1.32734	1.35899	1.35601
1.34967	1.25564	1.24988	1.29883
1.39747	1.48576	1.28967	1.15849
1.06973	1.25147	1.22775	1.05909
1.03114	1.09541	1.06605	1.48888
1.82104	1.0445	1.00307	1.3217
1.21571	1.05088	1.0782	1.04953
1.11855	1.35153	1.25821	1.29411
1.39151	1.06886	1.05235	1.07712
1.35167	1.18701	1.28032	1.15745
1.47946	1.74314	1.19463	1.03919
1.10174	1.28773	1.07824	1.1986
1.19557	2.04679	1.36471	1.14773
1.33722	1.7226	1.23927	1.45682
1.02415	1.50853	1.30746	1.01631
1.06761	1.39424	1.00919	1.14115
1.17376	1.47258	1.29689	1.01296
1.2455	1.44457	1.23328	1.04354
1.63769	1.56474	1.03318	1.44511
1.15046	1.10212	1.51047	1.09612
1.18377	1.79328	1.78493	1.23276
1.6055	1.29556	1.50555	1.16452
1.61078	1.11436	1.77007	1.32862
1.23543	1.2643	1.02947	1.53488
1.16125	1.05081	1.27973	1.4702
1.03873	1.05509	1.22221	1.5919
1.11308	1.28634	1.04589	1.24546
1.02523	1.18313	1.14898	1.30201
1.40738	1.04022	1.72477	1.19657
1.02844	1.45319	1.03048	1.23947
1.33359	1.26679	1.04908	1.35899
1.16894	1.31679	1.27886	1.24988
1.01843	1.02815	1.04225	1.28967
1.2217	1.10641	1.64911	1.22775
1.18599	1.50814	1.46493	1.06605
1.04328	1.55822	1.24284	1.00307
1.13985	1.17657	1.0892	1.12763
1.03908	1.08274	1.06836	1.0782
1.83402	1.18704	1.03767	1.25821
1.32245	1.10095	1.36896	1.05235
1.08613	1.15973	1.14805	1.28032
1.39221	1.91504	1.02821	1.19463
1.48875	1.61617	1.11126	1.10347
1.01912	1.62565	1.13789	1.07824
1.05108	1.25661	1.16409	1.36471
1.3252	1.15746	1.1577	1.23927
1.20207	1.1243	1.04823	1.26804
1.75383	1.22854	1.05771	1.30746
1.16864	1.47049	1.82625	1.18593
1.65067	1.50656	1.07237	1.00926
1.079	1.11511	1.15145	1.01442
1.14993	1.4638	1.12919	1.00919
1.39712	1.31088	1.03809	1.29689
1.21345	1.36288	1.17139	1.09686
1.03404	1.69431	1.34337	1.23328
1.01147	1.22588	1.36642	1.03318
1.3725	1.01565	1.36733	1.39799
1.39961	1.13417	1.18627	1.51785
1.55525	1.19145	1.02686	1.51047
1.49819	1.57361	1.64249	1.45481
1.21936	1.02946	1.13326	1.50555
1.56963	1.28006	1.25027	1.02947
1.20865	1.03734	1.14025	1.27973
1.74214	1.09802	1.2031	1.18658
2.43131	1.77695	1.51002	1.22221
1.01069	1.21358	1.36612	1.04589
1.13526	1.11604	1.53511	1.14898
1.28892	1.47673	1.4295	1.45886
1.48223	1.44688	1.01826	1.39961
1.38866	1.55953	1.24626	1.20981
1.22449	1.5882	1.01714	1.03048
1.6393	1.15067	1.6393	1.04908
1.00487	1.03509	1.00487	1.37824
1.08713	1.06726	1.08713	1.27886
1.0598	1.07161	1.0598	1.04225
1.1056	1.69671	1.1056	1.64911
1.38124	1.07444	1.38124	1.46493
1.31627	1.13472	1.31627	1.24284
1.56268	1.82441	1.56268	1.0892
1.04792	1.32181	1.04792	1.06836
1.1261	1.68564	1.1261	1.49783
1.26991	1.65459	1.26991	1.2862
1.35388	1.5023	1.35388	1.03767
1.3731	1.88429	1.3731	1.28385
1.23336	1.74874	1.23336	1.39644
1.27435	1.54352	1.27435	1.36896
1.10623	1.38383	1.10623	1.14805
1.41742	1.27375	1.41742	1.02821
1.39073	1.60961	1.39073	1.08148
1.69613	1.54655	1.69613	1.11126
1.33007	1.49179	1.33007	1.13789
1.20915	1.12944	1.20915	1.16409
1.94411	1.07322	1.94411	1.30865
1.26705	1.0248	1.26705	1.43392
1.14931	1.3858	1.14931	1.1577
1.12227	1.7769	1.12227	1.04823
1.06018	1.30946	1.06018	1.05771
1.71665	1.25197	1.71665	1.82625
1.63564	1.59359	1.63564	1.10706
1.42042	1.51403	1.42042	1.07237
1.69359	1.31796	1.69359	1.15145
1.43526	1.521	1.43526	1.12919
1.57621	1.33811	1.57621	1.07395
1.21123	1.00869	1.21123	1.13072
1.06148	1.00462	1.06148	1.08101
1.07797	1.65985	1.07797	1.03809
1.0891	1.05395	1.0891	1.17139
1.00258	1.05615	1.00258	1.34337
1.04192	1.08697	1.04192	1.36642
1.21658	1.38442	1.21658	1.36733
1.23126	1.35173	1.23126	1.18627
1.08367	1.10999	1.08367	1.05079
1.13183	1.31051	1.13183	1.02686
1.014	1.45376	1.014	1.64249
1.60222	1.70999	1.60222	1.13326
1.2271	1.41883	1.2271	1.25027
1.00954	1.1567	1.00954	1.09319
1.26235	1.44257	1.26235	1.14025
1.0691	1.44946	1.0691	1.2031
1.20131	1.03412	1.20131	1.51002
1.11477	1.03502	1.11477	1.36612
1.40855	1.08596	1.40855	1.53511
1.37483	1.8967	1.37483	1.4295
1.17044	1.29507	1.17044	1.3491
1.23432	1.07473	1.23432	1.01826
1.43992	1.10879	1.43992	1.24626
1.25213	1.17904	1.25213	1.01714
1.1937	1.05249	1.1937	1.01469
2.36023	1.14525	2.36023	1.00487
1.14293	1.46244	1.14293	1.08713
1.26829	1.43753	1.26829	1.0598
1.12345	1.23971	1.12345	1.06577
1.83107	1.46922	1.83107	1.1056
1.04958	1.41393	1.04958	1.38124
1.40933	1.63406	1.40933	1.42368
1.37273	1.82442	1.37273	1.31627
1.54219	1.40877	1.54219	1.04792
1.17677	1.14348	1.17677	1.80423
1.56883	1.15412	1.56883	1.1261
1.38523	1.03934	1.38523	1.26991
1.49262	1.2549	1.49262	1.35388
1.22711	1.19691	1.22711	1.3731
1.32073	1.27133	1.32073	1.23336
1.25454	1.0404	1.25454	1.27435
1.15652	1.91998	1.15652	1.10623
1.15981	1.41694	1.15981	1.41742
1.14598	2.3258	1.14598	1.10623
1.05944	1.47067	1.05944	1.41742
1.02081	2.25038	1.02081	1.39073
1.01695	1.3686	1.01695	1.19347
1.35158	1.4351	1.35158	1.4883
1.03581	1.23971	1.03581	1.33007
1.13642	1.15353	1.13642	1.26705
1.34791	1.27173	1.34791	1.15801
1.20772	2.0243	1.20772	1.14931
1.49329	1.43043	1.49329	1.12227
1.01426	1.41924	1.01426	1.37363
1.26807	1.16561	1.26807	1.37444
1.09758	1.20084	1.09758	1.15926
1.19114	1.41446	1.19114	1.06018
1.55587	1.03121	1.55587	1.09461
1.25957	1.4015	1.25957	1.01217
1.28566	1.06219	1.28566	1.014
1.03498	1.02059	1.03498	0.957456
1.00316	1.27619	1.00316	1.43526
1.10348	1.09732	1.10348	0.985631
1.03138	1.11226	1.03138	1.57621
1.042	1.53155	1.042	1.21123
1.07438	1.35208	1.07438	1.06148
1.3304	1.04327	1.3304	1.07797
1.35484	1.30638	1.35484	1.0891
1.36254	1.09053	1.36254	1.00258
1.09948	1.59722	1.09948	1.04192
1.16327	1.60738	1.16327	1.21658
1.03873	1.31993	1.03873	1.23126
1.00323	1.22761	1.00323	1.08367
1.26172	1.35577	1.26172	1.56053
1.11336	1.01369	1.11336	1.13183
1.54092	1.00876	1.54092	0.835718
1.11753	1.54583	1.11753	0.970412
1.37689	1.32201	1.37689	0.912557
1.20064	1.19768	1.20064	0.781601
1.06162	1.28859	1.06162	0.863096
1.02914	2.17878	1.02914	0.998132
1.30346	1.36117	1.30346	0.953137
1.12906	1.0824	1.12906	0.924302
1.13199	1.71786	1.13199	0.949191
1.27735	1.52476	1.27735	0.974616
1.13579	1.73246	1.13579	0.859135
1.41172	1.55366	1.41172	0.942084
1.36433	1.33012	1.36433	0.862166
1.0046	1.48437	1.0046	0.985464
1.05612	1.07917	1.05612	0.959634
1.2071	1.28248	1.2071	0.976408
1.52742	0.798481	1.52742	0.875261
1.4188	0.916714	1.4188	0.898733
1.52742	0.98727	1.40855	0.798404
1.4188	0.895015	1.46911	0.75033
1.52742	0.979334	1.37903	0.979348
1.4188	0.783648	1.63564	0.849111
1.37689	0.951388	1.60222	0.918419
1.52742	0.830028	1.69359	0.861087
1.4188	0.937195	1.37903	0.874375
1.52742	0.805757	1.82625	0.993186
1.4188	0.830664	1.71235	0.828989
1.37689	0.775571	1.63453	0.864129
0.996902	0.935013	1.7545	0.843387
0.930368	0.986735	1.6453	0.899012
0.936499	0.858118	1.72164	0.922909
0.987482	0.92469	1.62454	0.942275
0.968618	0.96409	1.7255
0.924699	0.980239	1.62443
0.87035	0.909636	1.64668
0.803686	0.922468	2.33231
0.984112	0.848624	1.82625
0.96519	0.904004	1.15801
0.927359	0.874742	2.36854
0.971403	0.929162	1.64668
0.909185	0.950509	2.33231
0.772592	0.945887	1.82625
0.937692	0.961644	1.15801
0.85804	0.982613	2.36023
0.879178	0.957817	0.953137
0.992643	0.859001	0.924302
0.854468	0.999365	0.949191
0.886997	0.993267	1.7346
0.994881	0.858801	1.65244
0.799508	0.923415	1.6835
0.887592	0.899891	1.66535
0.994661	0.929413	1.74
0.854181	0.968671	1.63222
0.999655	0.936636	1.64668
0.960731	0.979725	2.33231
0.781601	0.93817	1.82625
0.863096	0.5	1.15801
0.859135	0.5	0.835718
0.942084	0.5	0.970412
0.862166	0.5	0.912557
0.875261
0.898733
0.798404
0.75033
0.849111
0.861087
0.874375
0.828989
0.864129
0.843387
0.817286
0.867501
0.849625
0.833276

## Sheet: Fig S8D
	OD450
	WT	popZ
	0.2444	0.2498
	0.2269	0.267
	0.2725	0.2479
